# Supplementary material for: The WRKY Transcription Factor Genes in Eggplant (Solanum melongena L.) and Turkey Berry (Solanum torvum Sw.)
Source: Int J Mol Sci. 2015 Apr 7;16(4):7608–26. doi: 10.3390/ijms16047608 (PMC4425038; doi:10.3390/ijms16047608)
Supplement: Supplementary file 1 [file ijms-16-07608-s001.zip]

Archive with 6 entries (5 files):
- ijms-69776-Supplementary Information/
- ijms-69776-Supplementary Information/File S1. Unigenes of eggplant and turkey berry and the structural annotations of these unigenes.zip
- ijms-69776-Supplementary Information/File S2. Multiple sequence alignments of the amino acid sequences of 712 WRKY domains and the unrooted phylogenetic tree files.zip
- ijms-69776-Supplementary Information/File S3. The amino acids and coding sequences alignments of WRKY domains from SmelWRKYs and StorWRKYs and the unrooted phylogenetic tree files.zip
- ijms-69776-Supplementary Information/File S4. Orthologous groups identified by OrthoMCL.xlsx
- ijms-69776-Supplementary Information/ijms-69776-supplementary.pdf
