# Supplementary material for: The WRKY Transcription Factor Genes in Eggplant (Solanum melongena L.) and Turkey Berry (Solanum torvum Sw.)
Source: Int J Mol Sci. 2015 Apr 7;16(4):7608–26. doi: 10.3390/ijms16047608 (PMC4425038; doi:10.3390/ijms16047608)
Supplement: Supplementary file 1 [file ijms-16-07608-s001.zip › ijms-69776-Supplementary Information/File S4. Orthologous groups identified by OrthoMCL.xlsx]

## Sheet: Dataset 4 OrthoMCL Clusters
Cluster	Capsicum annuum	Solanum lycopersicum	S. tuberosum	S. melongena	S. torvum	Arabidopsis thaliana	Populus trichocarpa	Vitis vinifera	Spirodela polyrhiza	Amborella trichopoda
Cluster1	Capana01g004472,Capana01g004471	Solyc08g008280.2.1,Solyc08g082110.2.1	PGSC0003DMT400031695,PGSC0003DMT400014949	Smel_Unigene_32514_orf,Smel_Unigene_15880_orf	Stor_Unigene_37797_orf,Stor_Unigene_32033_orf	AT2G46400.1_AtWRKY46,AT4G23810.1_AtWRKY53,AT4G11070.1_AtWRKY41	Potri.003G138600.1,Potri.001G092900.1,Potri.014G096200.1,Potri.002G168700.1	GSVIVT01027069001,GSVIVT01019511001	Spipo0009S37580.1	evm_27.TU.AmTr_v1.0_scaffold00015.82, evm_27.TU.AmTr_v1.0_scaffold00015.81
Cluster2	Capana03g003279	Solyc06g008610.2.1,Solyc09g066010.2.1	PGSC0003DMT400038986,PGSC0003DMT400013632	Smel_Unigene_3304_orf	Stor_Unigene_1068_orf	AT2G30590.1_AtWRKY21,AT3G04670.1_AtWRKY39,AT5G28650.1_AtWRKY74	Potri.002G043500.1,Potri.005G055300.1,Potri.013G042600.1,Potri.005G219500.1	GSVIVT01000752001,GSVIVT01036223001	Spipo0001S45610.1	evm_27.TU.AmTr_v1.0_scaffold00002.490
Cluster3	Capana08g000429,Capana12g001826	Solyc04g051690.2.1,Solyc08g062490.2.1	PGSC0003DMT400080128	Smel_Unigene_9776_orf,Smel_Unigene_6340_orf	Stor_Unigene_18400_orf,Stor_Unigene_33339_orf	AT5G64810.1_AtWRKY51,AT5G26170.1_AtWRKY50	Potri.007G079800.1,Potri.005G085200.1,Potri.006G224100.1	GSVIVT01022245001,GSVIVT01035426001	Spipo0005S56060.1	evm_27.TU.AmTr_v1.0_scaffold00078.120
Cluster4	Capana00g003083	Solyc08g006320.2.1,Solyc12g096350.1.1	PGSC0003DMT400024632,PGSC0003DMT400075531	Smel_Unigene_27658_orf	Stor_Unigene_34963_orf,Stor_Unigene_31748_orf	AT2G24570.1_AtWRKY17,AT4G31550.1_AtWRKY11	Potri.018G139300.1,Potri.018G008500.1,Potri.006G072400.1	GSVIVT01033188001,GSVIVT01029265001	Spipo0011S01980.1,Spipo0545S00110.1	-
Cluster5	Capana06g001110,Capana03g000473	Solyc06g068460.2.1,Solyc03g116890.2.1	PGSC0003DMT400073396,PGSC0003DMT400051047	Smel_Unigene_30990_orf	Stor_Unigene_35178_orf,Stor_Unigene_34320_orf	AT1G80840.1_AtWRKY40	Potri.003G182200.2,Potri.001G044500.1	GSVIVT01015952001	Spipo0006S14800.1	evm_27.TU.AmTr_v1.0_scaffold00065.184,evm_27.TU.AmTr_v1.0_scaffold00065.183
Cluster6	Capana04g000568	Solyc04g078550.2.1,Solyc02g093050.2.1	PGSC0003DMT400020517,PGSC0003DMT400064256	Smel_Unigene_13706_orf,Smel_Unigene_32893_orf	Stor_Unigene_15301_orf,Stor_Unigene_33201_orf	AT4G24240.1_AtWRKY7	Potri.014G024200.1,Potri.005G141400.1,Potri.002G123300.1,Potri.007G047400.1	GSVIVT01009441001	-	evm_27.TU.AmTr_v1.0_scaffold00019.399
Cluster7	Capana03g003085,Capana07g002350	Solyc12g014610.1.1,Solyc07g065260.2.1	PGSC0003DMT400076670,PGSC0003DMT400057409	Smel_Unigene_33395_orf	Stor_Unigene_33340_orf	AT4G26640.2_AtWRKY20	Potri.011G087900.1,Potri.001G361600.1	GSVIVT01037775001,GSVIVT01007006001	-	evm_27.TU.AmTr_v1.0_scaffold00088.135
Cluster8	Capana10g000205,Capana07g002454	Solyc10g005680.1.1,Solyc07g066220.2.1	PGSC0003DMT400029328,PGSC0003DMT400056952	Smel_Unigene_27846_orf	Stor_Unigene_22125_orf	AT5G56270.1_AtWRKY2	Potri.001G472800.1,Potri.011G169300.1	GSVIVT01014854001	Spipo0011S12160.1	evm_27.TU.AmTr_v1.0_scaffold00061.28
Cluster9	Capana11g001882	Solyc05g012770.2.1	PGSC0003DMT400072836	Smel_Unigene_1013_orf	Stor_Unigene_1051_orf	AT2G03340.1_AtWRKY3,AT1G13960.1_AtWRKY4	Potri.008G091900.1,Potri.017G088300.1,Potri.004G120800.1,Potri.010G163000.1	GSVIVT01001332001	-	evm_27.TU.AmTr_v1.0_scaffold00058.48
Cluster10	Capana10g001548	Solyc09g015770.2.1	PGSC0003DMT400021625,PGSC0003DMT400075091	Smel_Unigene_27058_orf,Smel_Unigene_28238_orf	Stor_Unigene_7975_orf,Stor_Unigene_27439_orf	-	Potri.016G137900.1,Potri.006G109100.1	GSVIVT01030174001	Spipo0003S09070.1	evm_27.TU.AmTr_v1.0_scaffold00077.87
Cluster11	Capana06g001008,Capana03g001099	Solyc03g113120.2.1,Solyc06g070990.2.1	PGSC0003DMT400046570	-	-	AT5G15130.1_AtWRKY72	Potri.017G079500.1,Potri.015G064100.1	GSVIVT01011356001,GSVIVT01008046001	Spipo0005S56250.1,Spipo0014S05210.1	evm_27.TU.AmTr_v1.0_scaffold00078.97
Cluster12	Capana02g000212	Solyc02g021680.2.1	PGSC0003DMT400039061	Smel_Unigene_15954_orf	Stor_Unigene_10717_orf	AT1G30650.1_AtWRKY14,AT2G34830.1_AtWRKY35	Potri.001G460600.1,Potri.011G157100.1	GSVIVT01021765001	Spipo0009S22210.1	evm_27.TU.AmTr_v1.0_scaffold00032.2
Cluster13	Capana07g001387	Solyc07g051840.2.1	PGSC0003DMT400038852	Smel_Unigene_2844_orf	Stor_Unigene_497_orf	AT4G04450.1_AtWRKY42,AT4G22070.1_AtWRKY31	Potri.014G155100.1,Potri.002G228400.1	GSVIVT01030453001	Spipo0582S00070.1	evm_27.TU.AmTr_v1.0_scaffold00015.38
Cluster14	Capana10g001791,Capana10g001805	Solyc10g084380.1.1	PGSC0003DMT400028530	Smel_Unigene_7904_orf	Stor_Unigene_20097_orf	AT2G37260.1_AtWRKY44	Potri.006G133200.8,Potri.016G083600.5	GSVIVT01025562001	Spipo0015S18320.1	evm_27.TU.AmTr_v1.0_scaffold00023.152
Cluster15	Capana00g001033	Solyc05g015850.2.1	PGSC0003DMT400056352	Smel_Unigene_26604_orf	Stor_Unigene_36980_orf	AT5G13080.1_AtWRKY75	Potri.001G328000.1,Potri.003G169100.1,Potri.001G058800.1,Potri.T043800.1	GSVIVT01033063001,GSVIVT01010525001	-	-
Cluster16	Capana08g001012,Capana10g000754	Solyc01g095100.2.1	PGSC0003DMT400000215	Smel_Unigene_31121_orf	Stor_Unigene_24915_orf	AT4G01250.1_AtWRKY22	Potri.014G090300.1,Potri.002G164400.1	GSVIVT01026965001	Spipo0005S40220.1	evm_27.TU.AmTr_v1.0_scaffold00053.9
Cluster17	Capana02g001642	Solyc02g072190.2.1	PGSC0003DMT400073267	Smel_Unigene_14310_orf	Stor_Unigene_36056_orf	AT1G29280.1_AtWRKY65	Potri.004G060900.1,Potri.004G060400.1,Potri.011G070100.1	GSVIVT01021252001	Spipo0023S18740.1	evm_27.TU.AmTr_v1.0_scaffold00130.14
Cluster18	Capana09g000676	Solyc02g071130.2.1	PGSC0003DMT400025113	Smel_Unigene_7135_orf	Stor_Unigene_13170_orf	AT5G46350.1_AtWRKY8,AT4G18170.1_AtWRKY28	Potri.011G079300.1,Potri.001G352400.1	GSVIVT01021397001	Spipo0009S48640.1	-
Cluster19	Capana02g002230	Solyc02g080890.2.1,Solyc02g032950.2.1	PGSC0003DMT400056725,PGSC0003DMT400042400	Smel_Unigene_30283_orf	Stor_Unigene_30993_orf	AT1G62300.1_AtWRKY6	Potri.011G007800.1,Potri.004G007500.1	GSVIVT01012682001	-	-
Cluster20	-	Solyc01g058540.2.1,Solyc05g053380.2.1	PGSC0003DMT400069966,PGSC0003DMT400029812	Smel_Unigene_24936_orf	Stor_Unigene_7575_orf	AT5G49520.1_AtWRKY48	Potri.010G147700.1,Potri.008G103300.1	GSVIVT01034968001	Spipo0003S31760.1	-
Cluster21	Capana01g002803	Solyc01g079260.2.1	PGSC0003DMT400023368	Smel_Unigene_4353_orf	-	AT2G47260.1_AtWRKY23	Potri.002G193000.1,Potri.014G118200.1	GSVIVT01028147001	Spipo0581S00110.1	evm_27.TU.AmTr_v1.0_scaffold00003.226
Cluster22	Capana12g001851	Solyc04g051540.2.1	PGSC0003DMT400050745	-	Stor_Unigene_9139_orf	AT4G39410.1_AtWRKY13	Potri.007G078200.2,Potri.005G086400.1	GSVIVT01022259001	Spipo0005S59260.1	evm_27.TU.AmTr_v1.0_scaffold00078.162
Cluster23	Capana09g001251	Solyc09g014990.2.1	PGSC0003DMT400030388	Smel_Unigene_27575_orf	Stor_Unigene_15931_orf	AT2G38470.1_AtWRKY33	Potri.006G105300.1,Potri.016G128300.1	GSVIVT01030258001	Spipo1519S00010.1	-
Cluster24	Capana11g001905	Solyc05g012500.2.1	PGSC0003DMT400072958	Smel_Unigene_33610_orf	Stor_Unigene_20713_orf	AT1G69310.1_AtWRKY57	Potri.010G160100.4,Potri.008G094000.1	GSVIVT01012196001	-	evm_27.TU.AmTr_v1.0_scaffold00110.53
Cluster25	Capana06g001506	Solyc06g066370.2.1	PGSC0003DMT400043204	Smel_Unigene_28700_orf	Stor_Unigene_32322_orf	-	Potri.019G123500.1,Potri.013G153400.1	GSVIVT01024624001	Spipo0015S26350.1	evm_27.TU.AmTr_v1.0_scaffold00023.51
Cluster26	-	Solyc08g081630.1.1	PGSC0003DMT400032090	-	Stor_Unigene_22753_orf	AT5G41570.1_AtWRKY24,AT2G46130.1_AtWRKY43,AT1G64000.1_AtWRKY56	Potri.002G164900.1,Potri.014G090700.1	GSVIVT01026969001	-	-
Cluster27	Capana03g002635	Solyc03g095770.2.1	PGSC0003DMT400053122	Smel_Unigene_31541_orf	Stor_Unigene_26889_orf	AT2G40750.1_AtWRKY54,AT3G56400.1_AtWRKY70	Potri.013G090300.1	GSVIVT01032661001	-	-
Cluster28	Capana07g001968	Solyc07g056280.2.1,Solyc12g011200.1.1	PGSC0003DMT400044721,PGSC0003DMT400020102	-	Stor_Unigene_3051_orf	-	Potri.002G059100.1,Potri.005G203200.1	GSVIVT01020864001	-	-
Cluster29	Capana01g003441	Solyc01g089960.2.1	PGSC0003DMT400080069	Smel_Unigene_17400_orf	Stor_Unigene_5929_orf	AT2G44745.1_AtWRKY12	Potri.014G050000.1,Potri.002G138900.1	GSVIVT01018300001	-	-
Cluster30	Capana00g004057	Solyc12g006170.1.1	PGSC0003DMT400074157	Smel_Unigene_33751_orf	Stor_Unigene_36053_orf	AT2G04880.1_AtWRKY1	Potri.014G164300.2,Potri.002G221600.1	GSVIVT01030046001	-	-
Cluster31	Capana06g002128	Solyc06g048870.1.1	PGSC0003DMT400022638	-	-	AT2G40740.1_AtWRKY55	Potri.013G090400.1,Potri.019G059300.1	GSVIVT01032662001	Spipo0015S30980.1	evm_27.TU.AmTr_v1.0_scaffold00077.88
Cluster32	Capana01g000167	Solyc08g081610.2.1	PGSC0003DMT400032091	-	Stor_Unigene_11038_orf	AT4G23550.1_AtWRKY29	Potri.003G132700.1,Potri.001G099000.1	GSVIVT01019419001	-	-
Cluster33	-	Solyc01g079360.2.1	PGSC0003DMT400023272	Smel_Unigene_2228_orf	Stor_Unigene_5390_orf	-	Potri.002G195300.1,Potri.014G119800.1	GSVIVT01028129001	-	evm_27.TU.AmTr_v1.0_scaffold00045.191
Cluster34	Capana07g000181	Solyc07g005650.2.1	-	Smel_Unigene_15503_orf	Stor_Unigene_11455_orf	AT4G30935.1_AtWRKY32	Potri.006G184800.1,Potri.018G107000.1	GSVIVT01023600001	-	-
Cluster35	Capana08g000683	Solyc08g067340.2.1,Solyc08g067360.2.1	PGSC0003DMT400019061,PGSC0003DMT400019058	Smel_Unigene_10887_orf	Stor_Unigene_33472_orf	-	-	GSVIVT01035885001	-	-
Cluster36	Capana09g001790	Solyc09g010960.2.1	-	-	-	AT5G43290.1_AtWRKY49	Potri.016G099900.1,Potri.006G087000.1	GSVIVT01034148001	-	evm_27.TU.AmTr_v1.0_scaffold00012.223
Cluster37	Capana03g002134	Solyc05g050040.1.1,Solyc05g045880.1.1,Solyc05g050050.1.1,Solyc05g050060.1.1	PGSC0003DMT400087068,PGSC0003DMT400086284	-	-	-	-	-	-	-
Cluster38	Capana08g001961	Solyc01g104550.2.1	PGSC0003DMT400076591	-	-	AT1G68150.1_AtWRKY9	Potri.001G208600.1	GSVIVT01029688001	-	evm_27.TU.AmTr_v1.0_scaffold00156.14
Cluster39	Capana03g002072	Solyc03g007380.1.1	PGSC0003DMT400023502	-	Stor_Unigene_11160_orf	AT5G24110.1_AtWRKY30	Potri.012G031700.1	GSVIVT01028718001	-	-
Cluster40	-	-	-	-	-	AT5G01900.1_AtWRKY62,AT1G66550.1_AtWRKY67,AT5G22570.1_AtWRKY38,AT1G80590.1_AtWRKY66,AT1G66600.1_AtWRKY63,AT1G66560.1_AtWRKY64	-	-	-	-
Cluster41	Capana07g001809	Solyc07g055280.2.1	PGSC0003DMT400052637	Smel_Unigene_1369_orf	Stor_Unigene_37113_orf	AT3G58710.1_AtWRKY69	-	-	-	-
Cluster42	-	-	-	-	-	AT4G01720.1_AtWRKY47	Potri.014G111900.1,Potri.002G186600.1	GSVIVT01028244001	-	evm_27.TU.AmTr_v1.0_scaffold00045.126
Cluster43	-	-	-	-	-	-	Potri.013G086000.1,Potri.019G053900.1	GSVIVT01019109001	Spipo0002S31840.1	evm_27.TU.AmTr_v1.0_scaffold00089.65
Cluster44	Capana04g001820	Solyc03g104810.2.1	PGSC0003DMT400014220	Smel_Unigene_32012_orf	Stor_Unigene_35216_orf	-	-	-	-	-
Cluster45	Capana02g003339	Solyc02g088340.2.1	PGSC0003DMT400003637	Smel_Unigene_4645_orf	Stor_Unigene_1298_orf	-	-	-	-	-
Cluster46	Capana08g001044	Solyc01g095630.2.1	PGSC0003DMT400000599	Smel_Unigene_25765_orf	Stor_Unigene_1923_orf	-	-	-	-	-
Cluster47	-	-	-	-	-	AT2G25000.1_AtWRKY60,AT4G31800.1_AtWRKY18	Potri.018G019800.1,Potri.006G263600.1	-	-	-
Cluster48	-	-	-	-	-	AT5G45050.1_AtWRKY16,AT4G12020.2_AtWRKY19,AT5G45260.1_AtWRKY52	-	-	-	-
Cluster49	-	-	-	-	-	-	Potri.018G019000.1,Potri.006G264000.1	GSVIVT01035965001	-	-
Cluster50	-	Solyc03g007640.1.1	PGSC0003DMT400091626,PGSC0003DMT400089604	-	-	-	-	-	-	-
Cluster51	Capana02g000918	Solyc02g067430.2.1	PGSC0003DMT400017859	-	-	-	-	-	-	-
Cluster52	Capana00g004112	Solyc04g072070.2.1	PGSC0003DMT400079980	-	-	-	-	-	-	-
Cluster53	Capana02g003661	Solyc02g094270.1.1	PGSC0003DMT400052057	-	-	-	-	-	-	-
Cluster54	Capana03g001962	Solyc03g082810.1.1	PGSC0003DMT400095271	-	-	-	-	-	-	-
Cluster55	Capana05g002502	Solyc05g055750.2.1	PGSC0003DMT400060042	-	-	-	-	-	-	-
Cluster56	Capana06g003072	-	-	Smel_Unigene_2567_orf	Stor_Unigene_7377_orf	-	-	-	-	-
Cluster57	Capana07g000528	Solyc05g050340.2.1	PGSC0003DMT400084214	-	-	-	-	-	-	-
Cluster58	Capana07g001256	Solyc07g047960.2.1	PGSC0003DMT400015754	-	-	-	-	-	-	-
Cluster59	-	Solyc10g009550.2.1	PGSC0003DMT400051194	-	Stor_Unigene_28103_orf	-	-	-	-	-
Cluster60	-	-	-	-	-	-	Potri.001G121300.1,Potri.003G111900.1	-	-	-
Cluster61	-	-	-	-	-	-	Potri.017G149000.1,Potri.004G072000.1	-	-	-
Cluster62	-	-	-	-	-	-	Potri.012G101000.1,Potri.015G099200.1	-	-	-
Cluster63	-	Solyc05g045800.1.1,Solyc05g045710.1.1	-	-	-	-	-	-	-	-
Cluster64	-	-	PGSC0003DMT400090923,PGSC0003DMT400088129	-	-	-	-	-	-	-
Cluster65	-	-	-	-	-	-	Potri.001G002400.1	-	-	evm_27.TU.AmTr_v1.0_scaffold00004.51
Cluster66	-	-	-	-	-	-	Potri.018G019700.1	GSVIVT01035884001	-	-
Cluster67	-	Solyc03g082750.1.1	PGSC0003DMT400084905	-	-	-	-	-	-	-
Cluster68	-	Solyc10g007970.1.1	PGSC0003DMT400027378	-	-	-	-	-	-	-
Cluster69	-	Solyc12g042590.1.1	PGSC0003DMT400073710	-	-	-	-	-	-	-
Cluster70	-	Solyc12g056750.1.1	PGSC0003DMT400059673	-	-	-	-	-	-	-
Cluster71	-	-	-	Smel_Unigene_12893_orf	Stor_Unigene_22138_orf	-	-	-	-	-
Cluster72	-	-	-	Smel_Unigene_15034_orf	Stor_Unigene_15496_orf	-	-	-	-	-
Cluster73	-	-	-	Smel_Unigene_4351_orf	Stor_Unigene_3646_orf	-	-	-	-	-
